# Supplementary material for: Integrative Meta-Analysis of Huntington’s Disease Transcriptome Landscape
Source: Genes (Basel). 2022 Dec 16;13(12):2385. doi: 10.3390/genes13122385 (PMC9777612; doi:10.3390/genes13122385)
Supplement: Supplementary file 1 [file genes-13-02385-s001.zip]

Archive with 1 entries (1 files):
- genes-2043060-supplementary.pdf
